# Supplementary material for: Octogenarians Are the New Sexagenarians: Cruciate-Retaining Total Knee Arthroplasty Is Not Inferior to Posterior-Stabilized Arthroplasty in Octogenarian Patients
Source: J Clin Med. 2022 Jun 30;11(13):3795. doi: 10.3390/jcm11133795 (PMC9267517; doi:10.3390/jcm11133795)
Supplement: Supplementary file 1 [file jcm-11-03795-s001.zip]

Archive with 1 entries (1 files):
- dataset CR versus PS copia.xlsx
