# Supplementary material for: Octogenarians Are the New Sexagenarians: Cruciate-Retaining Total Knee Arthroplasty Is Not Inferior to Posterior-Stabilized Arthroplasty in Octogenarian Patients
Source: J Clin Med. 2022 Jun 30;11(13):3795. doi: 10.3390/jcm11133795 (PMC9267517; doi:10.3390/jcm11133795)
Supplement: Supplementary file 1 [file jcm-11-03795-s001.zip › dataset CR versus PS copia.xlsx]

## Sheet: PS
id paziente	sesso	t1 medio	T2 medio	età all'intervento	lato operato	tempo chirurgico	vas preop (t0)	vas t1	vas t2	flex pre op (°)	flex t1 (°)	flex t2 (°)	ext pre op (°)	ext t1 (°)	ext t2 (°)	kss t0	kss t1	kss t2	OKS T0	OKS T1	OKS T2
1	F	15	72	82	DX	45	5	1	1	90	120	120	5	5	5	30	90	90	22	45	42
2	M	12	72	80	SIN	60	7	3	3	100	115	125	5	0	0	35	90	90	21	42	41
3	F	13	67	82	SIN	45	8	3	1	90	115	125	0	0	0	35	85	90	15	41	41
4	F	14	70	81	SIN	40	9	2	2	85	120	110	10	0	0	40	95	95	23	41	43
5	M	12	68	85	dx	54	8	2	2	110	125	120	0	0	0	45	100	100	24	43	47
6	M	14	55	81	DX	70	10	1	1	95	115	115	0	5	5	50	90	90	15	47	41
7	F	13	54	81	DX	57	8	1	1	85	110	120	5	0	0	40	85	90	24	41	42
8	M	12	56	81	SIN	40	7	2	2	115	115	110	5	0	0	45	85	85	23	42	42
9	F	13	52	80	DX	45	7	3	2	90	125	120	5	0	0	35	95	95	22	42	41
10	F	14	53	81	DX	45	9	2	2	90	115	120	0	0	0	38	95	95	21	41	42
11	F	12	54	81	DX	56	7	3	3	85	120	115	5	5	0	25	100	100	27	42	41
12	F	13	54	81	DX	68	8	1	1	80	105	120	5	0	0	50	80	90	15	41	46
13	F	12	58	82	DX	75	6	1	1	95	100	115	5	0	0	45	85	90	21	42	43
14	F	14	54	80	DX	80	6	2	1	100	100	120	10	0	0	50	95	95	23	43	41
15	M	12	50	80	SIN	75	6	3	2	95	100	120	5	0	5	35	90	90	21	41	41
16	M	16	52	85	DX	51	8	0	1	100	105	115	0	5	0	30	85	85	15	41	45
17	F	13	50	83	DX	46	7	0	0	105	110	125	5	0	0	35	90	90	23	45	48
18	F	12	51	84	DX	57	6	2	2	82	120	115	5	0	0	35	85	85	24	48	42
19	F	14	51	80	SIN	40	5	3	0	85	120	120	0	0	0	35	90	95	15	42	44
20	F	13	50	81	SIN	60	6	2	2	95	115	110	5	10	5	40	95	95	15	44	43
21	F	12	DECEDUTO 28 MESI DOPO INTERVENTO	82	DX	40	7	3	/	95	115	/	5	0	/	40	95	/	23	42	/
22	F	13	46	80	DX	72	5	4	2	95	115	120	5	0	0	25	90	90	22	48	42
23	F	16	48	80	SIN	51	7	0	0	80	120	125	5	5	0	20	100	100	21	44	48
24	F	12	46	80	SIN	62	8	0	0	75	115	120	5	0	0	30	65	70	27	45	44
25	F	13	47	80	DX	40	8	6	1	110	115	120	5	0	0	30	85	85	27	44	45
26	F	12	45	80	DX	50	7	0	0	90	125	115	5	0	0	40	95	95	21	47	44
27	F	15	43	84	SIN	45	8	2	2	90	115	120	5	5	0	50	90	90	23	45	47
28	F	13	44	83	SIN	47	7	1	1	90	120	125	10	5	0	25	95	95	24	45	45
29	F	FRATTURA PERIPROTESICA 1 2 MESI DOPO L'INTERVENTO	/	88	DX	62	8	/	/	80	/	/	5	/	/	35	/	/	26	/	/
30	F	12	45	85	SIN	50	7	2	2	80	125	115	0	5	5	40	90	90	24	41	46
31	F	12	43	83	SIN	52	9	3	2	75	125	120	6	0	0	45	85	85	23	45	44
32	F	12	42	80	DX	60	8	1	1	84	110	125	5	0	0	40	85	90	22	41	47
33	F	13	40	83	DX	68	9	0	0	80	120	120	5	0	0	35	95	95	21	42	41
34	F	12	41	80	DX	45	10	4	2	90	115	120	5	5	5	35	100	100	16	44	42
35	F	12	36	80	SIN	60	6	3	2	95	120	115	0	0	0	35	100	100	15	42	40
36	M	12	38	82	SIN	68	8	2	2	95	110	120	10	0	0	25	90	90	21	42	48
37	M	DECEDUTO 8 MESI DOPO L'INTERVENTO	/	83	DX	80	6	/	/	100	/	/	5	/	/	35	/	/	23	/	/
38	F	14	29	82	SIN	64	6	0	0	90	100	115	5	5	0	35	75	90	21	46	46
39	F	12	28	80	DX	70	8	1	1	75	100	120	5	5	0	35	80	85	15	42	42
40	M	13	26	80	DX	60	6	2	2	95	115	125	5	10	5	40	85	90	23	47	47
41	M	14	26	80	DX	55	7	3	2	95	120	120	10	5	5	50	95	95	24	47	47
42	F	12	25	81	DX	49	7	2	2	95	110	120	10	0	0	25	95	95	15	46	46
43	F	12	60	80	SIN	60	8	3	2	100	110	115	10	0	0	20	90	90	24	44	44
44	F	15	58	80	DX	40	9	2	2	105	105	125	0	0	0	30	85	85	23	45	45
45	F	13	58	80	SIN	43	9	3	1	85	105	115	5	0	0	20	100	95	20	45	45
46	M	15	57	85	SIN	68	7	2	2	80	115	120	5	0	0	50	75	80	21	44	44
47	M	13	56	83	DX	48	6	4	2	95	120	115	5	5	5	60	80	85	15	46	46
48	F	12	DECEDUTO 18 MESI DOPO INTERVENTO	84	SIN	47	7	1	/	90	110	/	5	0	/	25	85	/	23	45	/
49	M	14	34	81	DX	68	7	3	3	90	110	120	5	0	0	35	90	90	24	45	45
50	F	12	33	82	SIN	77	5	2	2	80	115	120	5	5	5	40	90	95	15	45	45
51	F	13	33	84	DX	73	7	5	6	75	100	115	5	5	0	45	90	90	15	42	42
52	F	12	32	83	DX	50	8	0	0	100	125	125	5	5	0	40	85	95	23	45	45
53	M	13	58	80	SIN	45	9	4	1	90	100	115	5	0	0	35	80	90	22	43	43
54	F	14	35	80	SIN	67	8	4	1	80	110	120	5	0	0	35	90	90	21	44	44
55	F	12	28	80	DX	60	10	2	2	75	120	125	10	0	5	35	100	100	20	41	41
56	M	13	61	80	SIN	50	8	2	2	80	105	125	0	5	0	55	95	95	20	44	44
57	F	13	58	80	DX	50	7	1	1	90	110	110	10	5	0	35	90	90	20	45	45
58	M	12	32	80	DX	50	7	2	2	90	100	120	5	0	0	40	85	85	15	45	47
59	F	13	30	80	SIN	60	9	1	1	100	110	115	5	10	10	25	90	90	20	45	47
																36.7458	87.7273	91.0909	20.7966	43.7193	43.9818

## Sheet: CR
id paziente	sesso	t1 medio	T2 medio	età all'intervento	lato operato	tempo chirurgico	vas preop (t0)	vas t1	vas t2	flex pre op (°)	flex t1 (°)	flex t2 (°)	ext pre op (°)	ext t1 (°)	ext t2 (°)	kss t0	kss t1	kss t2	OKS T0	OKS T1	OKS T2
1	F	12	67	80	DX	40	7	2	2	100	110	125	0	0	0	40	85	90	18	42	42
2	F	13	53	80	DX	45	5	3	2	75	120	120	5	0	0	45	80	80	22	42	41
3	F	14	55	80	SIN	40	7	2	2	90	115	120	5	0	0	40	85	85	25	47	42
4	F	12	55	80	DX	60	8	1	1	90	115	120	10	0	0	35	95	95	15	45	40
5	F	13	54	82	DX	65	8	1	1	80	115	120	10	0	0	35	95	95	23	46	48
6	M	12	54	80	DX	45	7	0	0	90	120	110	5	0	0	35	90	90	28	44	43
7	F	13	50	85	SIN	45	8	3	2	100	125	120	5	0	0	25	85	85	22	45	46
8	F	12	50	82	SIN	40	7	2	2	95	115	120	5	0	0	35	100	100	23	45	42
9	F	14	50	83	DX	40	8	0	1	80	115	115	5	5	5	35	100	100	15	44	47
10	F	FALLIMENTO PER INFEZIONE 1 MESE DOPO INTERVENTO	/	80	DX	40	7	/	/	85	/	/	0	/	/	35	/	/	19	/	/
11	F	12	45	81	DX	40	9	1	1	95	120	120	10	0	0	40	95	95	15	45	46
12	M	14	46	83	SIN	55	8	2	1	95	115	125	5	0	0	50	95	95	15	43	44
13	F	13	47	82	SIN	50	9	3	2	90	115	120	10	5	5	25	90	90	21	46	45
14	M	12	45	83	DX	54	10	2	2	95	125	120	5	0	0	20	85	85	25	42	45
15	M	13	45	83	DX	50	6	0	1	90	115	120	5	0	0	30	95	95	23	45	44
16	F	7 MESI DOPO INTERVENTO	/	80	SIN	55	8	/	/	80	/	/	5	/	/	20	/	/	27	/	/
17	F	12	43	89	DX	50	6	1	1	95	125	120	5	5	10	50	85	90	20	42	45
18	F	13	42	80	DX	45	8	2	2	100	120	120	10	0	0	60	100	100	20	40	45
19	F	12	38	82	SIN	55	7	3	1	80	110	115	10	0	0	25	85	85	24	45	45
20	M	14	38	83	DX	45	7	0	0	100	120	120	0	0	0	35	95	95	15	43	44
21	F	12	25	85	DX	45	9	0	0	90	120	125	5	0	0	40	95	95	24	46	43
22	F	12	25	86	SIN	60	10	2	1	90	115	120	5	5	5	45	90	90	23	42	41
23	M	15	26	81	DX	60	5	3	2	90	115	120	0	0	0	40	85	85	22	45	47
24	M	14	25	81	SIN	55	7	2	1	80	120	115	0	0	0	35	100	100	21	45	44
25	F	13	61	83	SIN	50	4	3	2	80	115	125	0	0	0	35	90	90	20	46	46
26	F	12	60	82	SIN	45	8	4	5	75	120	120	0	0	0	35	80	90	20	44	45
27	F	13	59	80	SIN	50	9	0	1	90	120	120	5	5	5	55	90	90	21	45	44
28	F	14	58	84	DX	45	9	0	0	90	115	125	5	0	0	35	90	90	23	41	44
29	M	13	57	85	DX	40	8	6	7	90	120	125	5	0	0	40	90	90	28	44	45
30	F	14	58	81	DX	50	7	0	1	90	115	110	5	0	0	25	90	90	15	42	45
31	F	12	31	83	SIN	48	6	2	1	80	110	120	5	0	0	35	90	90	23	45	45
32	F	14	30	83	DX	65	7	1	2	90	105	120	5	5	5	55	90	90	24	45	42
33	M	14	64	84	SIN	35	6	3	2	90	105	120	0	0	0	35	90	90	19	41	42
34	F	15	55	86	DX	35	9	2	2	100	100	120	5	0	0	40	100	100	19	44	43
35	F	12	33	80	SIN	55	9	1	1	102	120	120	5	0	0	25	95	95	10	43	44
36	M	14	66	80	SIN	55	7	0	1	106	115	125	10	10	5	35	90	90	20	41	45
37	F	12	DECEDUTO 18 MESI DOPO L'INTERVENTO	83	DX	50	6	1	/	105	120	/	5	0	/	35	90	/	15	45	/
								1.71429	1.65		115.476	120	4.86486	1.14286	1.17647	36.7568	91	91.6176	20.5946	43.8571	44.0882
